# Supplementary material for: Enhanced Sonodynamic Therapy and Radiotherapy Efficacy: Modified Polyethylene Glycol–Bismuth Trioxide Nanoplatform for Targeted Tumor Treatment
Source: Biomater Res. 2026 Feb 18;30:0325. doi: 10.34133/bmr.0325 (PMC12914061; doi:10.34133/bmr.0325)
Supplement: Supplementary 1 — Figs. S1 to S6 [file bmr.0325.f1.zip]

Archive with 7 entries (7 files):
- sm.docx
- Supplementary Figure S1 revised.tif
- Supplementary Figure S2 revised.tif
- Supplementary Figure S3.tif
- Supplementary Figure S4 revised.tif
- Supplementary Figure S5 revised.tif
- Supplementary Figure S6 revised.tif
